# Supplementary material for: Mobile app validation: a digital health scorecard approach
Source: NPJ Digit Med. 2021 Jul 15;4:111. doi: 10.1038/s41746-021-00476-7 (PMC8282811; doi:10.1038/s41746-021-00476-7)
Supplement: Supplementary file 1 — Supplementary Data 1 [file 41746_2021_476_MOESM1_ESM.xlsx]

## Sheet: Sheet1
Specific Apps Assessed in this Study
App Name	Available on Apple, Google or Both	Which Version was Used	Website for Download	Cost of Download	Compatible w/phone, tablet, or Both?
MyCancerCoach	Both	Apple	https://www.mycancercoachapp.org/	Free	Both
NCCN	Both	Apple	https://www.nccn.org/apps/	Free	both
RobinCare	Both	Apple	https://apps.apple.com/us/app/robin-care/id1266145699	Free	Phone only
My Breast Cancer Coach	Both	Apple	https://www.genomichealth.com/en-US/Advocacy/my_breast_cancer_coach_app	Free	both
NCCN Patient Guides for Cancer	Both	Apple	https://www.nccn.org/apps/	Free	both
Pocket Cancer Care Guide	Apple	Apple	https://www.nevadacancercoalition.org/resources-directory/nccs-pocket-cancer-care-guide#:~:text=The%20National%20Coalition%20for%20Cancer,their%20doctor%20and%20care%20team.	Free	Phone only
Brexa	Both	Apple	https://apps.apple.com/us/app/brexa/id1350647999	Free	Phone only
Know Your Lemons	Both	Google	https://knowyourlemons.com/app	Free	both
Cancer Cure & Prevention	Google	Google	https://play.google.com/store/apps/details?id=daily.a.cancercure	Free	Phone only
Cancer Fighting Foods	Google	Google	https://play.google.com/store/apps/details?id=com.proven.cancercure.AOUJZCYXQQQEVGMK	Free	Phone only
Prevent Cancer	Google	Google	https://play.google.com/store/apps/details?id=com.somen.preventcancer	Free	Phone only
Belong Beating Cancer Together	Both	Apple	https://apps.apple.com/us/app/belong-beating-cancer-together/id1026738945	Free	Phone only
CaringBridge	Both	Apple	https://apps.apple.com/us/app/caringbridge/id365726944	Free	Both
Living With Cancer	Both	Apple	https://www.thisislivingwithcancer.com/living-with-app	Free	Both
Wisdo	Both	Apple	https://apps.apple.com/us/app/wisdo/id1273601356	Free	Phone only
Reachout	Both	Apple	https://apps.apple.com/us/app/reachout-my-support-network/id1068993034	Free	Both
Healthline	Both	Apple	https://apps.apple.com/us/app/breast-cancer-healthline/id1356340700	Free	Both
Cancer.Net	Both	Apple	https://www.cancer.net/navigating-cancer-care/managing-your-care/mobile-applications	Free	Both
CancerAid	Both	Apple	https://canceraid.com/the-app/	Free	Both
CareZone	Both	Apple	https://carezone.com/	Free	Phone only
ChemoWave	Both	Apple	https://chemowave.com/	Free	Phone only
Focus on Lymphoma	Both	Apple	https://apps.apple.com/us/app/focus-on-lymphoma/id689311977	Free	both
Education
Prevention
Social Support
Tracking
